# Supplementary material for: Forecasting model of Grapholita molesta (Lepidoptera: Tortricidae) in apple orchards
Source: PLoS One. 2026 Apr 22;21(4):e0347667. doi: 10.1371/journal.pone.0347667 (PMC13102221; doi:10.1371/journal.pone.0347667)
Supplement: S1 File — (PY) [file pone.0347667.s003.py]

import datetime

import netCDF4 as nc
import numpy as np
import rasterio
from rasterio.transform import from_origin

# 시나리오 및 연대
data_kind = {
    'SSP126': [2030, 2050, 2070, 2100],
    'SSP585': [2030, 2050, 2070, 2100],
}

upper_temp = 32.2

PEAK_THRESHOLDS = [172.2, 636.3, 1211.6, 1816.0, 2363.9]

# 계산 시작일
start_date = (1, 1)
end_date = (12, 31)


def find_path(sce, kind, year):
    return f'D:/Git/PycharmProjects/yhj/data/input/ssp_sce/AR6_{sce}_5ENSMN_skorea_{kind}_gridraw_daily_{year}.nc'


def calc_sine_dd(tmax, tmin, base_temp, upper_temp, old_dd):
    sub1 = (tmax - tmin) / 2
    sub2 = (tmax + tmin) / 2

    q_low = np.where(
        np.abs((base_temp - sub2) / sub1) < 1,
        np.arcsin((base_temp - sub2) / sub1), 0
    )

    q_high = np.where(
        np.abs((upper_temp - sub2) / sub1) < 1,
        np.arcsin((upper_temp - sub2) / sub1), 0
    )

    sub3 = np.where(
        tmin > base_temp,
        sub2 - base_temp,
        1 / np.pi * ((sub2 - base_temp) * (np.pi / 2 - q_low) + sub1 * np.cos(q_low))
    )

    sub4 = 1 / np.pi * ((sub2 - base_temp) * (q_high + np.pi / 2) + (upper_temp - base_temp) * (np.pi / 2 - q_high) -
                        sub1 * np.cos(q_high))

    sub5 = 1 / np.pi * ((sub2 - base_temp) * (q_high + q_low) + sub1 * (np.cos(q_high) - np.cos(q_low)) +
                        (upper_temp - base_temp) * (np.pi / 2 - q_high))

    dd = np.where(
        tmax < base_temp, 0,
        np.where(tmin > upper_temp, upper_temp - base_temp,
        np.where(tmax < upper_temp, sub3,
        np.where(tmin > base_temp, sub4, sub5)))
    )

    return dd + old_dd


def get_base_temp(add):
    conditions = [
        add < PEAK_THRESHOLDS[0],
        (add >= PEAK_THRESHOLDS[0]) & (add < PEAK_THRESHOLDS[0] + 149.25),
        (add >= PEAK_THRESHOLDS[0] + 149.25) & (add < PEAK_THRESHOLDS[1]),
        (add >= PEAK_THRESHOLDS[1]) & (add < PEAK_THRESHOLDS[1] + 149.25),
        (add >= PEAK_THRESHOLDS[1] + 149.25) & (add < PEAK_THRESHOLDS[2]),
        (add >= PEAK_THRESHOLDS[2]) & (add < PEAK_THRESHOLDS[2] + 149.25),
        (add >= PEAK_THRESHOLDS[2] + 149.25) & (add < PEAK_THRESHOLDS[3]),
        (add >= PEAK_THRESHOLDS[3]) & (add < PEAK_THRESHOLDS[3] + 149.25),
        (add >= PEAK_THRESHOLDS[3] + 149.25) & (add < PEAK_THRESHOLDS[4]),
        (add >= PEAK_THRESHOLDS[4])
    ]
    choices = [8.14, 7.34, 9.1, 7.34, 9.1, 7.34, 9.1, 7.34, 9.1, 8.14]

    return np.select(conditions, choices, default=8.14)


def save_tiff(data, path, transform):
    with rasterio.open(
        path, 'w',
        driver='GTiff',
        height=data.shape[0],
        width=data.shape[1],
        count=1,
        dtype=data.dtype,
        crs='+proj=latlong',
        transform=transform,
    ) as dst:
        dst.write(data, 1)
    print(f"TIFF file has been saved to {path}")


def calc_peachmothdd(sce, begin, until):
    ty_tx_path = find_path(sce, 'TAMAX', until.year)
    ty_tn_path = find_path(sce, 'TAMIN', until.year)

    begin_index = int(begin.strftime('%j'))
    until_index = int(until.strftime('%j'))

    ty_tx_data = nc.Dataset(ty_tx_path)
    ty_tn_data = nc.Dataset(ty_tn_path)

    lon = ty_tx_data.variables['longitude'][:]
    lat = ty_tx_data.variables['latitude'][:]

    ty_tmax_data = ty_tx_data.variables['TAMAX'][:]
    ty_tmin_data = ty_tn_data.variables['TAMIN'][:]

    add = 0
    peaks = [-999] * len(PEAK_THRESHOLDS)

    for i in range(begin_index, until_index):
        tmax = np.flipud(ty_tmax_data[i, :, :])
        tmin = np.flipud(ty_tmin_data[i, :, :])

        base_temp = get_base_temp(add)
        add = calc_sine_dd(tmax, tmin, base_temp, upper_temp, add)

        peaks = [
            np.where((p == -999) & (add >= th), i, p)
            for p, th in zip(peaks, PEAK_THRESHOLDS)
        ]

    transform = from_origin(
        lon.min(), lat.max(),
        (lon.max() - lon.min()) / lon.size,
        (lat.max() - lat.min()) / lat.size
    )

    output_dir = 'D:/Git/PycharmProjects/yhj/data/output/peachsunmoth2_ssp'
    for idx, peak in enumerate(peaks, start=1):
        tiff_path = f'{output_dir}/{sce}_{until.year}_peak{idx}.tiff'
        save_tiff(peak, tiff_path, transform)


def main():
    for sce, years in data_kind.items():
        for year in years:
            begin_date = datetime.datetime(year, *start_date)
            until_date = datetime.datetime(year, *end_date)
            calc_peachmothdd(sce, begin_date, until_date)


if __name__ == '__main__':
    main()
